# Supplementary material for: Rapid Detection of Fatty Acids in Edible Oils Using Vis-NIR Reflectance Spectroscopy with Multivariate Methods
Source: Biosensors (Basel). 2021 Aug 3;11(8):261. doi: 10.3390/bios11080261 (PMC8395004; doi:10.3390/bios11080261)
Supplement: Supplementary file 1 [file biosensors-11-00261-s001.zip]

Archive with 1 entries (1 files):
- biosensors-1287488-supplementary.pdf
